# Supplementary material for: Effect of Flow Rate Modulation on Alginate Emulsification in Multistage Microfluidics
Source: Micromachines (Basel). 2023 Sep 26;14(10):1828. doi: 10.3390/mi14101828 (PMC10609249; doi:10.3390/mi14101828)
Supplement: Supplementary file 1 [file micromachines-14-01828-s001.zip]

Archive with 1 entries (1 files):
- micromachines-2609735-supplementary.mp4
